# Supplementary material for: Multi-Stimuli Responsive Viologen-Imprinted Polyvinyl Alcohol and Tricarboxy Cellulose Nanocomposite Hydrogels
Source: Sensors (Basel). 2024 Oct 25;24(21):6860. doi: 10.3390/s24216860 (PMC11548534; doi:10.3390/s24216860)
Supplement: Supplementary file 1 [file sensors-24-06860-s001.zip]

Archive with 1 entries (1 files):
- sensors-3234893-supplementary.pdf
